# Supplementary material for: Quality assessment of heatstroke videos on TikTok
Source: Front Public Health. 2024 Sep 4;12:1446003. doi: 10.3389/fpubh.2024.1446003 (PMC11408333; doi:10.3389/fpubh.2024.1446003)
Supplement: Supplementary file 1 [file Table_1.xlsx]

## Sheet: Sheet1
	URL	account category	Are the aims clear?	Does it achieve its aims?	Is it relevant?	Is it clear what sources of information were used to compile the publication (other than the author or producer)?	Is it clear when the information used or reported in the publication was produced?	Is it balanced and unbiased?	Does it provide details of additional sources of support and information?	Does it refer to areas of uncertainty?	Does it describe how each treatment works?	Does it describe the benefits of each treatment?	Does it describe the risks of each treatment?	Does it describe what would happen if no treatment is used?	Does it describe how the treatment choices affect overall quality of life?	Is it clear that there may be more than one possible treatment choice?	Does it provide support for shared decision making?	Based on the answers to all of these questions, rate the overall quality of the publication as a source of information about treatment choices	Total score	treatment score	reliablity score	definition of the disease	Clinical Manifestations	risk factors	evaluation	management	outcome
37	https://www.douyin.com/video/7119752238335102238	Non-profit organizations	3	3	3	3	3	1	1	1	3	1	2	1	1	1	1	1	29	10	40	0	0.5	0.5	0	0.5	0
46	https://www.douyin.com/video/7119401787563527438	Non-profit organizations	5	5	3	5	5	1	2	1	1	1	1	1	1	2	1	4	39	8	51	1	1	0.5	0.5	0.5	0.5
73	https://www.douyin.com/video/7120060029562113294	Non-profit organizations	3	3	3	1	1	1	1	1	1	1	2	1	1	3	1	2	26	10	38	0.5	0.5	0.5	0	0.5	0.5
77	https://www.douyin.com/video/7120824822698937631	Non-profit organizations	3	3	2	1	1	1	1	1	2	1	1	1	1	2	1	2	24	9	35	1	0.5	0.5	0	0.5	0.5
80	https://www.douyin.com/video/7119762670768770311	Non-profit organizations	3	3	2	2	3	1	1	1	2	1	1	1	1	1	1	1	25	8	34	1	0.5	0.5	0.5	0.5	0.5
82	https://www.douyin.com/video/7125714755888680222	Non-profit organizations	3	3	1	3	1	1	1	1	1	1	1	3	1	3	1	3	28	11	42	1	1	0.5	0.5	0.5	1
87	https://www.douyin.com/video/7120506809827216654	Non-profit organizations	3	3	2	3	1	1	1	1	1	1	1	1	1	3	1	3	27	9	39	1	1	0.5	0.5	0.5	0.5
3	https://www.douyin.com/video/7121258284245355813	Science communicators	2	1	2	1	1	1	1	1	1	1	1	1	1	1	1	1	18	7	26	0	0	0.5	0	0	0.5
6	https://www.douyin.com/video/7119829372940406047	Science communicators	3	2	2	1	1	1	1	1	1	1	1	1	1	2	1	3	23	8	34	0.5	0.5	0.5	0	0.5	0.5
10	https://www.douyin.com/video/7119696846477446430	Science communicators	3	2	2	1	2	1	1	1	1	1	1	1	1	1	1	1	21	7	29	0.5	0.5	0.5	0.5	0.5	0.5
11	https://www.douyin.com/video/7119784648342900005	Science communicators	2	1	1	1	2	1	1	1	1	1	1	1	1	1	1	1	18	7	26	0.5	0.5	0.5	0	0.5	0
12	https://www.douyin.com/video/7119725417543617804	Science communicators	1	1	2	1	1	1	1	1	1	1	1	1	1	1	1	1	17	7	25	0.5	0.5	0.5	0	0	0.5
17	https://www.douyin.com/video/7119682696594377999	Science communicators	2	2	2	1	2	1	1	1	1	1	1	1	1	1	1	2	21	7	30	0.5	0.5	0.5	0.5	0.5	0.5
26	https://www.douyin.com/video/7119702282580610343	Science communicators	4	3	3	5	2	1	3	1	3	1	1	1	1	2	1	2	34	10	46	0.5	0.5	0.5	0.5	0.5	0.5
33	https://www.douyin.com/video/7120073018537184548	Science communicators	1	1	1	1	3	1	1	1	1	1	1	1	1	2	1	1	19	8	28	0.5	0	0	0	0	0
42	https://www.douyin.com/video/7120165709421890824	Science communicators	2	2	1	2	2	1	1	1	3	1	1	3	1	2	1	1	25	12	38	0.5	0.5	0.5	0	0.5	0.5
62	https://www.douyin.com/video/7119674144349850920	Science communicators	2	2	2	3	1	1	1	1	1	1	1	1	1	1	1	2	22	7	31	0.5	0.5	0.5	0.5	0.5	0.5
1	https://www.douyin.com/video/7119685712907210019	News organization	1	1	2	1	3	1	1	1	1	1	1	1	1	1	1	1	19	7	27	0	0.5	0.5	0	0	0.5
2	https://www.douyin.com/video/7120831448877190430	News organization	1	1	2	1	5	1	1	1	1	1	1	1	1	1	1	1	21	7	29	0	0.5	0.5	0	0	0.5
4	https://www.douyin.com/video/7120412647337610531	News organization	2	2	2	1	1	1	1	1	1	1	1	1	1	1	1	1	19	7	27	0	0	0.5	0	0	0.5
5	https://www.douyin.com/video/7119496866525383949	News organization	2	1	2	1	1	1	1	1	1	1	1	1	1	1	1	1	18	7	26	0	0.5	0.5	0	0	0.5
7	https://www.douyin.com/video/7119670676667125000	News organization	3	2	2	1	1	1	1	1	1	1	1	1	1	2	1	1	21	8	30	0.5	0.5	0.5	0	0.5	0.5
9	https://www.douyin.com/video/7119757855607016712	News organization	3	3	2	3	1	1	2	1	1	1	1	1	1	1	1	2	25	7	34	0.5	0.5	0.5	0	0.5	0.5
15	https://www.douyin.com/video/7118570815146216719	News organization	3	2	2	1	1	1	1	1	1	1	1	1	1	1	1	2	21	7	30	0.5	0.5	0.5	0.5	0.5	0.5
16	https://www.douyin.com/video/7120212412422294814	News organization	3	1	3	1	1	1	1	1	1	1	1	1	1	1	1	2	21	7	30	0.5	0.5	0.5	0.5	0.5	0.5
18	https://www.douyin.com/video/7119776685242764580	News organization	1	1	1	1	1	1	1	1	1	1	1	1	1	1	1	1	16	7	24	0	0	0	0.5	0.5	0.5
19	https://www.douyin.com/video/7120181208411163912	News organization	3	2	2	1	1	1	1	1	1	1	2	1	1	1	1	1	21	8	30	0.5	0.5	0.5	0	0.5	0
22	https://www.douyin.com/video/7119678518778203405	News organization	2	1	1	1	1	1	1	1	1	1	2	1	1	1	1	1	18	8	27	0.5	0.5	0	0.5	0	0.5
23	https://www.douyin.com/video/7132756796854258975	News organization	3	3	2	1	1	1	1	1	3	1	1	3	1	4	1	3	30	14	47	0.5	0.5	0.5	0.5	0.5	0.5
25	https://www.douyin.com/video/7119750795100278052	News organization	2	2	1	3	2	1	1	1	1	1	2	1	1	2	2	3	26	10	39	0	0.5	0.5	0	0.5	0.5
31	https://www.douyin.com/video/7119719125370277128	News organization	2	2	1	1	1	1	1	1	1	1	1	1	1	1	2	2	20	8	30	0.5	0.5	0.5	0.5	0.5	0.5
34	https://www.douyin.com/video/7119790618389302542	News organization	2	2	1	2	3	1	1	1	1	1	1	1	1	1	1	1	21	7	29	0.5	0.5	0.5	0.5	0.5	0.5
35	https://www.douyin.com/video/7119744883060919559	News organization	1	1	1	1	1	1	1	1	1	1	1	1	1	2	2	2	19	9	30	1	0.5	0.5	0	0	0.5
36	https://www.douyin.com/video/7119675976308493604	News organization	1	1	1	3	2	1	1	1	1	1	1	1	1	1	1	2	20	7	29	0.5	0.5	0.5	0.5	0.5	0.5
38	https://www.douyin.com/video/7119776662065089800	News organization	2	2	1	1	1	1	1	1	1	1	1	1	1	1	1	1	18	7	26	0	0	0	0	0.5	0
39	https://www.douyin.com/video/7121709758607789349	News organization	2	2	2	1	1	1	1	1	1	1	1	1	1	1	1	1	19	7	27	0.5	0.5	0.5	0.5	0.5	0.5
40	https://www.douyin.com/video/7119672332607589635	News organization	2	2	2	1	1	1	1	1	1	1	1	2	1	1	1	1	20	8	29	0.5	0.5	0.5	0	0	0.5
43	https://www.douyin.com/video/7120190570168945933	News organization	2	2	1	2	2	1	1	1	1	1	1	1	1	1	1	2	21	7	30	0.5	0.5	0.5	0.5	0.5	0.5
44	https://www.douyin.com/video/7120507954792500516	News organization	2	2	1	3	2	1	1	1	2	1	1	1	1	2	1	2	24	9	35	0.5	0.5	0.5	0	0.5	0.5
45	https://www.douyin.com/video/7119696108183440648	News organization	1	1	1	2	2	1	1	1	1	1	1	1	1	1	1	1	18	7	26	0	0.5	0.5	0	0	0
49	https://www.douyin.com/video/7120544679669533955	News organization	3	2	1	4	3	1	1	1	2	1	1	3	1	3	1	2	30	12	44	0.5	0.5	0.5	0	0.5	0.5
51	https://www.douyin.com/video/7120490479241743629	News organization	2	2	1	2	1	1	1	1	1	1	1	1	1	1	1	2	20	7	29	1	1	0.5	0	0	0.5
55	https://www.douyin.com/video/7120429903337622792	News organization	2	2	2	3	1	1	1	1	1	1	1	1	1	1	1	1	21	7	29	1	0.5	0.5	0	0	0
60	https://www.douyin.com/video/7120864792998448421	News organization	2	2	2	4	3	1	2	1	1	1	1	1	1	1	1	3	27	7	37	1	0.5	0.5	0.5	0.5	0.5
68	https://www.douyin.com/video/7120503347773246734	News organization	4	4	3	4	3	1	1	1	1	1	1	1	1	2	1	1	30	8	39	1	0.5	0.5	0.5	0.5	0.5
72	https://www.douyin.com/video/7120600924611038471	News organization	3	3	2	3	1	1	1	1	1	1	2	1	1	3	1	3	28	10	41	1	0.5	0.5	0.5	1	0.5
74	https://www.douyin.com/video/7115994286964985101	News organization	3	3	2	4	4	1	1	1	1	1	1	1	1	2	1	2	29	8	39	1	0.5	0.5	0.5	0.5	0.5
75	https://www.douyin.com/video/7119740302822247710	News organization	3	3	2	2	1	1	2	1	1	1	2	1	1	3	1	4	29	10	43	1	1	1	1	1	0.5
78	https://www.douyin.com/video/7120172940766776607	News organization	2	2	1	1	1	1	1	1	1	1	1	2	1	2	1	2	21	9	32	1	1	0.5	0	0.5	0.5
89	https://www.douyin.com/video/7120150625056279845	News organization	4	4	1	2	4	1	2	1	1	1	1	1	1	3	1	4	32	9	45	1	1	1	0.5	1	0.5
13	https://www.douyin.com/video/7121239398477335840	Health professionals	4	2	2	2	1	1	1	1	2	1	3	1	1	1	1	2	26	10	38	0.5	0.5	0.5	0	0.5	0.5
41	https://www.douyin.com/video/7120164331400039712	Health professionals	2	2	1	2	1	2	1	1	2	1	1	2	1	2	1	2	24	10	36	1	0.5	0.5	0	0.5	0.5
53	https://www.douyin.com/video/6969887317867629831	Health professionals	2	2	1	3	1	1	1	1	2	1	1	1	1	3	2	2	25	11	38	0.5	1	0.5	0.5	0.5	0.5
57	https://www.douyin.com/video/7120412348212350216	Health professionals	3	2	1	2	1	1	2	1	1	1	3	1	1	1	1	3	25	9	37	1	0.5	0.5	0.5	0.5	0.5
58	https://www.douyin.com/video/7119819897311333670	Health professionals	2	2	3	3	1	1	1	1	4	1	1	2	1	1	1	3	28	11	42	1	0.5	0.5	0	0.5	0.5
59	https://www.douyin.com/video/7125355949878955299	Health professionals	4	4	3	3	1	1	1	1	1	1	1	1	1	1	1	2	27	7	36	0.5	0.5	0.5	0.5	0.5	0.5
61	https://www.douyin.com/video/7121909160115047693	Health professionals	1	1	1	2	1	1	1	1	1	1	1	1	1	1	1	1	17	7	25	0.5	0.5	0.5	0	0.5	0.5
67	https://www.douyin.com/video/7123201772721605902	Health professionals	2	2	2	3	2	1	1	1	1	1	1	2	2	1	1	2	25	9	36	1	0.5	0.5	0.5	0	0
70	https://www.douyin.com/video/7119807682965490952	Health professionals	3	3	1	2	2	1	1	1	2	1	1	1	1	3	1	3	27	10	40	1	0.5	0.5	0	0.5	0.5
71	https://www.douyin.com/video/6964962102440217886	Health professionals	3	2	2	2	1	1	1	2	2	1	1	1	1	3	1	2	26	10	38	1	0.5	0.5	0	0.5	0
76	https://www.douyin.com/video/7119783059917917453	Health professionals	3	3	2	2	2	1	1	1	1	1	1	1	1	2	1	2	25	8	35	1	1	1	0.5	0.5	0
79	https://www.douyin.com/video/7119758269312273672	Health professionals	2	2	1	1	2	1	1	1	2	1	1	1	1	3	1	3	24	10	37	1	1	0.5	0	0.5	0.5
85	https://www.douyin.com/video/6973972784393309448	Health professionals	4	4	3	3	2	1	1	1	1	1	1	1	1	1	2	3	30	8	41	1	0.5	0.5	0	0.5	0
54	https://www.douyin.com/video/7120122494983359775	Profit organizations	1	1	1	2	1	1	1	1	1	1	1	1	1	1	1	2	18	7	27	1	0.5	0.5	0.5	0	0.5
81	https://www.douyin.com/video/7120138388304416030	Profit organizations	3	3	1	1	1	1	1	1	1	1	1	1	1	1	1	1	20	7	35	1	0.5	0.5	0.5	0.5	0.5
63	https://www.douyin.com/video/7120160153848089887	Non-profit organizations	4	3	2	1	1	1	1	1	1	2	2	2	1	3	1	3	29	12	44	1	0.5	0.5	0	0.5	0.5
69	https://www.douyin.com/video/7120066284489837838	Non-profit organizations	5	5	5	3	3	1	3	1	2	2	2	2	1	1	1	1	38	11	50	1	1	0.5	1	0.5	0.5
20	https://www.douyin.com/video/7119813485181144351	Science communicators	3	1	1	1	1	1	1	1	3	2	3	1	1	2	1	2	25	13	40	0.5	0.5	0.5	0	0.5	0.5
21	https://www.douyin.com/video/7120243476997917960	News organization	3	2	1	1	1	1	1	1	1	2	1	1	1	2	1	3	23	9	35	1	0.5	0.5	0.5	0.5	0.5
28	https://www.douyin.com/video/7119779782702763271	News organization	2	2	1	1	1	1	1	1	3	2	1	2	1	1	1	2	23	11	36	0.5	0.5	0.5	0	0.5	0.5
32	https://www.douyin.com/video/7129765746158161160	News organization	2	2	1	3	2	1	2	1	2	2	3	1	1	3	1	2	29	13	44	0.5	0.5	0.5	0.5	0.5	0.5
52	https://www.douyin.com/video/7119681764490071304	News organization	2	2	2	1	2	1	2	1	2	2	1	3	1	1	1	4	28	11	43	1	1	1	0.5	0.5	0.5
14	https://www.douyin.com/video/7121246982311513374	Health professionals	3	3	2	1	1	1	1	1	3	2	3	3	1	1	1	2	29	14	45	0.5	0.5	0.5	0	0.5	0.5
27	https://www.douyin.com/video/7120145172033326347	Health professionals	3	3	2	3	1	2	3	1	2	2	1	2	2	4	2	4	37	15	56	1	1	1	0.5	1	0.5
48	https://www.douyin.com/video/7119740136799096105	Health professionals	3	3	2	4	2	1	1	1	3	2	2	2	3	2	2	3	36	16	55	1	0.5	1	0.5	0.5	0.5
56	https://www.douyin.com/video/7134995649044499748	Health professionals	4	4	2	5	5	1	3	1	2	2	3	1	1	1	1	5	41	11	57	1	0.5	0.5	0.5	1	0.5
66	https://www.douyin.com/video/7120529098320989453	Health professionals	3	3	2	3	2	1	1	1	2	2	1	1	1	2	1	1	27	10	38	1	0.5	0.5	0.5	0.5	0.5
83	https://www.douyin.com/video/7119044821741767967	Non-profit organizations	3	3	2	3	3	3	3	3	3	3	3	3	3	3	3	3	47	21	71	1	0.5	0.5	0.5	0.5	0.5
88	https://www.douyin.com/video/7120538253958106398	Non-profit organizations	4	3	3	4	4	1	1	2	3	3	1	1	1	3	1	4	39	13	56	1	0.5	0.5	0.5	0.5	0.5
86	https://www.douyin.com/video/7120070785133333796	News organization	3	3	2	1	1	1	1	2	2	3	2	2	1	4	1	3	32	15	50	1	1	1	0.5	0.5	0.5
90	https://www.douyin.com/video/7119765114210831630	News organization	3	3	2	2	2	1	1	3	3	3	2	1	1	3	3	3	36	16	55	1	0.5	0.5	0.5	0.5	0.5
8	https://www.douyin.com/video/7119870370131266823	Health professionals	4	2	2	3	3	1	1	1	3	3	1	1	1	1	1	4	32	11	47	0.5	0.5	0.5	0.5	1	0.5
24	https://www.douyin.com/video/6984028056100949280	Health professionals	3	3	2	2	1	1	1	1	3	3	3	1	1	3	1	3	32	15	50	0.5	0.5	0.5	0.5	0.5	0.5
29	https://www.douyin.com/video/7119732431044889870	Health professionals	4	3	1	3	1	1	2	1	3	3	1	2	1	4	1	4	35	15	54	1	1	1	0.5	1	0.5
30	https://www.douyin.com/video/7121719223809854761	Health professionals	3	3	1	4	1	1	1	1	2	3	1	1	1	3	2	3	31	13	47	0.5	0.5	0.5	0.5	0.5	0.5
47	https://www.douyin.com/video/7120551183093206286	Health professionals	3	3	2	3	1	1	1	1	4	3	3	2	2	4	2	3	38	20	61	0.5	0.5	0.5	0.5	0.5	0.5
50	https://www.douyin.com/video/7128334877161786661	Health professionals	3	2	2	4	1	1	1	1	3	3	2	2	2	3	1	4	35	16	55	1	1	1	0.5	0.5	0.5
64	https://www.douyin.com/video/7119812093284535567	Health professionals	4	3	2	4	2	1	1	3	2	3	4	1	1	3	1	3	38	15	56	1	0.5	0.5	0	0.5	0.5
65	https://www.douyin.com/video/7121362653573811487	Health professionals	3	3	2	4	1	1	1	1	3	3	2	1	1	1	1	1	29	12	42	1	0.5	0.5	0	0.5	0.5
84	https://www.douyin.com/video/7120907802758958350	Health professionals	3	2	1	2	1	1	2	1	3	3	4	1	1	2	1	3	31	15	49	1	0.5	0.5	0.5	0.5	0.5
